# Supplementary material for: Nutrient Patterns and Risk of Osteopenia in Postmenopausal Women
Source: Nutrients. 2023 Mar 29;15(7):1670. doi: 10.3390/nu15071670 (PMC10096860; doi:10.3390/nu15071670)
Supplement: Supplementary file 1 [file nutrients-15-01670-s001.zip]

Archive with 1 entries (1 files):
- nutrients-2254763-supplementary.pdf
